# Supplementary material for: Blastocystis Mitochondrial Genomes Appear to Show Multiple Independent Gains and Losses of Start and Stop Codons
Source: Genome Biol Evol. 2016 Nov 9;8(11):3340–50. doi: 10.1093/gbe/evw255 (PMC5203790; doi:10.1093/gbe/evw255)
Supplement: Supplementary Data [file supp_evw255_suppl_data.zip]

Archive with 5 entries (5 files):
- Supplementary_text_S1.docx
- Supplementary_Table_S1.pdf
- Supplementary_Table_S2.docx
- Supplementary_Table_S3.docx
- Supplementary_Table_S4.docx
